# Supplementary material for: Marine Bioactive Peptides for Colorectal Cancer Therapy: Mechanisms, Therapeutic Potential, and Translational Challenges
Source: Mar Drugs. 2026 May 9;24(5):170. doi: 10.3390/md24050170 (PMC13208497; doi:10.3390/md24050170)
Supplement: Supplementary file 1 [file marinedrugs-24-00170-s001.zip]

Archive with 1 entries (1 files):
- marinedrugs-4180322-supplementary.pdf
